# Supplementary material for: Computational Identification of Immune- and Ferroptosis-Related LncRNA Signature for Prognosis of Hepatocellular Carcinoma
Source: Front Mol Biosci. 2021 Nov 25;8:759173. doi: 10.3389/fmolb.2021.759173 (PMC8655914; doi:10.3389/fmolb.2021.759173)
Supplement: Supplementary file 3 [file Table4.XLSX]

## Sheet: Sheet1
Anti-tumor drugs
Axitinib
Bexarotene
Bleomycin
Cisplatin
Cytarabine
Dasatinib
Docetaxel
Doxorubicin
Erlotinib
Etoposide
Gefitinib
Gemcitabine
Lmatinib
Lapatinib
Lenalidomide
Metformin
Methotrexate
Mitomycin
Nilotinib
Paclitaxel
Pazopanib
Pyrimethamine
Rapamycin
Sorafenib
Sunitinib
Temsirolimus
Tipifarnib
Vinblastine
Vinorelbine
Vorinostat
